# Supplementary material for: The "Martian" flora: new collections of vascular plants, lichens, fungi, algae, and cyanobacteria from the Mars Desert Research Station, Utah
Source: Biodivers Data J. 2016 Jun 9;(4):e8176. doi: 10.3897/BDJ.4.e8176 (PMC4911540; doi:10.3897/BDJ.4.e8176)
Supplement: XML Treatment for Chlorophyta [file BDJ.4.e8176-treatment1.xml]

<!DOCTYPE tp:taxon-treatment
  PUBLIC "-//TaxonX//DTD Taxonomic Treatment Publishing DTD v0 20100105//EN" "tax-treatment-NSO.dtd">
<tp:taxon-treatment xmlns:tp="http://www.plazi.org/taxpub"><tp:treatment-meta><mixed-citation publication-type="journal"><person-group><name><surname>Sokoloff</surname><given-names>Paul C.</given-names></name><name><surname>Freebury</surname><given-names>Colin E.</given-names></name><name><surname>Hamilton</surname><given-names>Paul B.</given-names></name><name><surname>Saarela</surname><given-names>Jeffery M.</given-names></name></person-group><article-title>The "Martian" flora: new collections of vascular plants, lichens, fungi, algae, and cyanobacteria from the Mars Desert Research Station, Utah</article-title><source>Biodivers Data J</source><day>09</day><month>6</month><year>2016</year><volume>2016</volume><issue>4</issue><pub-id pub-id-type="doi">10.3897/BDJ.4.e8176</pub-id></mixed-citation></tp:treatment-meta><tp:nomenclature><tp:taxon-name>
              <tp:taxon-name-part taxon-name-part-type="phylum">Chlorophyta</tp:taxon-name-part>
            </tp:taxon-name></tp:nomenclature><tp:treatment-sec sec-type="Notes"><title>Notes</title><p>Six taxa of endolithic and endophytic algae and cyanobacteria were identified in this study. Two taxa independently (<italic><tp:taxon-name><tp:taxon-name-part taxon-name-part-type="genus">Trebouxia</tp:taxon-name-part></tp:taxon-name></italic> sp. 1 &amp; <italic><tp:taxon-name><tp:taxon-name-part taxon-name-part-type="genus">Gloeocapsa</tp:taxon-name-part></tp:taxon-name></italic> sp.) formed a mixed layer (predominantly <italic><tp:taxon-name><tp:taxon-name-part taxon-name-part-type="genus">Gloeocapsa</tp:taxon-name-part></tp:taxon-name></italic> sp.) 1–4 mm below the surface within one sandstone sample (<italic>Sokoloff 290</italic>, Figs <xref ref-type="fig" rid="F3031832">4</xref>, <xref ref-type="fig" rid="F3031843">5</xref>). In a quartz sample (<italic>Sokoloff 301</italic>), <italic><tp:taxon-name><tp:taxon-name-part taxon-name-part-type="genus">Gloeocapsa</tp:taxon-name-part></tp:taxon-name></italic> sp. was the dominant taxon growing on the underside of a quartz rock found embedded in desert sand, along with an unknown chlorophyte (<tp:taxon-name><tp:taxon-name-part taxon-name-part-type="order">Chaetophorales</tp:taxon-name-part></tp:taxon-name>) within crevices of the rock. In another sample, <italic><tp:taxon-name><tp:taxon-name-part taxon-name-part-type="genus">Trebouxia</tp:taxon-name-part></tp:taxon-name></italic> sp. 1 was also observed as a distinct layer 1–4 mm below the sandstone surface (<italic>Sokoloff 249</italic>). On average, there was 1–6 sand grains of varying shapes, sizes and orientation between the outer surface and the endolith. The algae layer varied from 0.5 to 1.5 mm in thickness and ranged from disrupted to continuous. In the three samples collected, the expanse of these layers ranged from 0.5 cm<sup>2</sup> to 2.5 cm<sup>2</sup>. In two samples (<italic>Sokoloff 249, 290</italic>) lichens (<tp:taxon-name><tp:taxon-name-part taxon-name-part-type="genus">Lecanora</tp:taxon-name-part> <tp:taxon-name-part taxon-name-part-type="uncertainty-rank">cf.</tp:taxon-name-part> <tp:taxon-name-part taxon-name-part-type="species">garovaglii</tp:taxon-name-part></tp:taxon-name>, <italic><tp:taxon-name><tp:taxon-name-part taxon-name-part-type="genus">Acarospora</tp:taxon-name-part> <tp:taxon-name-part taxon-name-part-type="species">strigata</tp:taxon-name-part></tp:taxon-name></italic>) were scattered across the surface with subsurface expansions of the fungi into the sandstone (Fig. <xref ref-type="fig" rid="F3031808">6</xref><xref ref-type="fig" rid="F3031816">d</xref>, Fig. <xref ref-type="fig" rid="F3031852">7</xref>). Scattered fungi were also observed within the endolithic algae layers (Fig. <xref ref-type="fig" rid="F3031843">5</xref>). In two lichen samples examined for photobionts, <italic><tp:taxon-name><tp:taxon-name-part taxon-name-part-type="genus">Heteroplacidium</tp:taxon-name-part> <tp:taxon-name-part taxon-name-part-type="species">compactum</tp:taxon-name-part></tp:taxon-name></italic> (<italic>Sokoloff 296</italic>) and <italic><tp:taxon-name><tp:taxon-name-part taxon-name-part-type="genus">Placidium</tp:taxon-name-part> <tp:taxon-name-part taxon-name-part-type="species">acarosporoides</tp:taxon-name-part></tp:taxon-name></italic> (<italic>Sokoloff 305</italic>), the alga <italic><tp:taxon-name><tp:taxon-name-part taxon-name-part-type="genus">Myrmecia</tp:taxon-name-part></tp:taxon-name></italic> sp. was observed within the lichens.</p></tp:treatment-sec><tp:treatment-sec><!--Section generated to contain objects referenced in tp:taxon-treatment.--><fig-group id="F3031832" position="float" orientation="portrait"><caption><p>Endolithic algae from sandstone. Scale bar = 20 μm. Photos by P.B. Hamilton.</p></caption><fig id="F3031837" position="float" orientation="portrait"><label>Figure 4a.</label><caption><p><italic><tp:taxon-name><tp:taxon-name-part taxon-name-part-type="genus">Trebouxia</tp:taxon-name-part></tp:taxon-name></italic> sp. 1. Endolithic cells from sandstone.</p></caption><graphic xmlns:xlink="http://www.w3.org/1999/xlink" xlink:href="biodiversity_data_journal-4-e8176-g004_a.jpg" xlink:type="simple" position="float" orientation="portrait" id="oo_78123.jpg"/></fig><fig id="F3031838" position="float" orientation="portrait"><label>Figure 4b.</label><caption><p><italic><tp:taxon-name><tp:taxon-name-part taxon-name-part-type="genus">Trebouxia</tp:taxon-name-part></tp:taxon-name></italic> sp. 1. Cultured spherical cells showing single and colony forming cells. </p></caption><graphic xmlns:xlink="http://www.w3.org/1999/xlink" xlink:href="biodiversity_data_journal-4-e8176-g004_b.jpg" xlink:type="simple" position="float" orientation="portrait" id="oo_78124.jpg"/></fig><fig id="F3031839" position="float" orientation="portrait"><label>Figure 4c.</label><caption><p><italic><tp:taxon-name><tp:taxon-name-part taxon-name-part-type="genus">Trebouxia</tp:taxon-name-part></tp:taxon-name></italic> sp. 1. Cultured single cell showing lobed chloroplast plate with central pyrenoid. </p></caption><graphic xmlns:xlink="http://www.w3.org/1999/xlink" xlink:href="biodiversity_data_journal-4-e8176-g004_c.jpg" xlink:type="simple" position="float" orientation="portrait" id="oo_78127.jpg"/></fig><fig id="F3031840" position="float" orientation="portrait"><label>Figure 4d.</label><caption><p><italic><tp:taxon-name><tp:taxon-name-part taxon-name-part-type="genus">Trebouxia</tp:taxon-name-part></tp:taxon-name></italic> sp. 4. Two cells grouped together.</p></caption><graphic xmlns:xlink="http://www.w3.org/1999/xlink" xlink:href="biodiversity_data_journal-4-e8176-g004_d.jpg" xlink:type="simple" position="float" orientation="portrait" id="oo_78128.jpg"/></fig><fig id="F3031841" position="float" orientation="portrait"><label>Figure 4e.</label><caption><p><italic><tp:taxon-name><tp:taxon-name-part taxon-name-part-type="genus">Trebouxia</tp:taxon-name-part></tp:taxon-name></italic> sp. 4. Single cell showing lobed chloroplast with one to 5+ pyrenoids.</p></caption><graphic xmlns:xlink="http://www.w3.org/1999/xlink" xlink:href="biodiversity_data_journal-4-e8176-g004_e.jpg" xlink:type="simple" position="float" orientation="portrait" id="oo_78129.jpg"/></fig><fig id="F3031842" position="float" orientation="portrait"><label>Figure 4f.</label><caption><p><italic><tp:taxon-name><tp:taxon-name-part taxon-name-part-type="genus">Trebouxia</tp:taxon-name-part></tp:taxon-name></italic> sp. 4. Fungal hyphae associated with cells.</p></caption><graphic xmlns:xlink="http://www.w3.org/1999/xlink" xlink:href="biodiversity_data_journal-4-e8176-g004_f.jpg" xlink:type="simple" position="float" orientation="portrait" id="oo_78130.jpg"/></fig></fig-group><fig-group id="F3031843" position="float" orientation="portrait"><caption><p>Endolithic cyanobacteria from sandstone. Scale bar = 20 μm. Photos by P.B. Hamilton.</p></caption><fig id="F3031848" position="float" orientation="portrait"><label>Figure 5a.</label><caption><p><italic><tp:taxon-name><tp:taxon-name-part taxon-name-part-type="genus">Gloeocapsa</tp:taxon-name-part></tp:taxon-name></italic> sp. Compact rectangular to sub-rectangular colonies with scattered single cells. </p></caption><graphic xmlns:xlink="http://www.w3.org/1999/xlink" xlink:href="biodiversity_data_journal-4-e8176-g005_a.jpg" xlink:type="simple" position="float" orientation="portrait" id="oo_78132.jpg"/></fig><fig id="F3031849" position="float" orientation="portrait"><label>Figure 5b.</label><caption><p><italic><tp:taxon-name><tp:taxon-name-part taxon-name-part-type="genus">Gloeocapsa</tp:taxon-name-part></tp:taxon-name></italic> sp. Small colonies less than or equal to 4 cells. Wall sheath thick. </p></caption><graphic xmlns:xlink="http://www.w3.org/1999/xlink" xlink:href="biodiversity_data_journal-4-e8176-g005_b.jpg" xlink:type="simple" position="float" orientation="portrait" id="oo_78133.jpg"/></fig><fig id="F3031850" position="float" orientation="portrait"><label>Figure 5c.</label><caption><p><italic><tp:taxon-name><tp:taxon-name-part taxon-name-part-type="genus">Gloeocapsa</tp:taxon-name-part></tp:taxon-name></italic> sp. Single cell and small colony showing thick sheath. </p></caption><graphic xmlns:xlink="http://www.w3.org/1999/xlink" xlink:href="biodiversity_data_journal-4-e8176-g005_c.jpg" xlink:type="simple" position="float" orientation="portrait" id="oo_78134.jpg"/></fig></fig-group><fig-group id="F3031808" position="float" orientation="portrait"><caption><p>Sandstones showing endolithic and epilithic algae, with associated lichens. Photos by P.B. Hamilton.</p></caption><fig id="F3031813" position="float" orientation="portrait"><label>Figure 6a.</label><caption><p>Endolithic subsurface layer of <italic><tp:taxon-name><tp:taxon-name-part taxon-name-part-type="genus">Trebouxia</tp:taxon-name-part></tp:taxon-name></italic> sp. 1 (<italic>Sokoloff 249</italic>, arrow). Scale bar = 5 mm.</p></caption><graphic xmlns:xlink="http://www.w3.org/1999/xlink" xlink:href="biodiversity_data_journal-4-e8176-g006_a.jpg" xlink:type="simple" position="float" orientation="portrait" id="oo_78111.jpg"/></fig><fig id="F3031814" position="float" orientation="portrait"><label>Figure 6b.</label><caption><p>Endolithic subsurface layer of <italic><tp:taxon-name><tp:taxon-name-part taxon-name-part-type="genus">Gloeocapsa</tp:taxon-name-part></tp:taxon-name></italic> sp. 1 (<italic>Sokoloff 290</italic>, arrow). Scale bar = 2.5 mm.</p></caption><graphic xmlns:xlink="http://www.w3.org/1999/xlink" xlink:href="biodiversity_data_journal-4-e8176-g006_b.jpg" xlink:type="simple" position="float" orientation="portrait" id="oo_78112.jpg"/></fig><fig id="F3031815" position="float" orientation="portrait"><label>Figure 6c.</label><caption><p>Exposed <italic><tp:taxon-name><tp:taxon-name-part taxon-name-part-type="genus">Trebouxia</tp:taxon-name-part></tp:taxon-name></italic> sp. Scale bar = 2.5 mm.</p></caption><graphic xmlns:xlink="http://www.w3.org/1999/xlink" xlink:href="biodiversity_data_journal-4-e8176-g006_c.jpg" xlink:type="simple" position="float" orientation="portrait" id="oo_78113.jpg"/></fig><fig id="F3031816" position="float" orientation="portrait"><label>Figure 6d.</label><caption><p><italic><tp:taxon-name><tp:taxon-name-part taxon-name-part-type="genus">Lecanora</tp:taxon-name-part> <tp:taxon-name-part taxon-name-part-type="species">garovaglii</tp:taxon-name-part></tp:taxon-name></italic> with residual fungal hyphae (arrow). Scale bar = 5 mm.</p></caption><graphic xmlns:xlink="http://www.w3.org/1999/xlink" xlink:href="biodiversity_data_journal-4-e8176-g006_d.jpg" xlink:type="simple" position="float" orientation="portrait" id="oo_78114.jpg"/></fig><fig id="F3031817" position="float" orientation="portrait"><label>Figure 6e.</label><caption><p>Lichen, <tp:taxon-name><tp:taxon-name-part taxon-name-part-type="family">Verrucariaceae</tp:taxon-name-part></tp:taxon-name> family, scattered squamules. Scale bar = 2.5 mm.</p></caption><graphic xmlns:xlink="http://www.w3.org/1999/xlink" xlink:href="biodiversity_data_journal-4-e8176-g006_e.jpg" xlink:type="simple" position="float" orientation="portrait" id="oo_78115.jpg"/></fig><fig id="F3031818" position="float" orientation="portrait"><label>Figure 6f.</label><caption><p>Partial unidentified lichen ball (single arrow). Fine residual hyphae, identity unknown (double arrow). Scale bar = 2.5 mm.</p></caption><graphic xmlns:xlink="http://www.w3.org/1999/xlink" xlink:href="biodiversity_data_journal-4-e8176-g006_f.jpg" xlink:type="simple" position="float" orientation="portrait" id="oo_78116.jpg"/></fig></fig-group><fig id="F3031816" position="float" orientation="portrait"><label>Figure 6d.</label><caption><p><italic><tp:taxon-name><tp:taxon-name-part taxon-name-part-type="genus">Lecanora</tp:taxon-name-part> <tp:taxon-name-part taxon-name-part-type="species">garovaglii</tp:taxon-name-part></tp:taxon-name></italic> with residual fungal hyphae (arrow). Scale bar = 5 mm.</p></caption><graphic xmlns:xlink="http://www.w3.org/1999/xlink" xlink:href="biodiversity_data_journal-4-e8176-g006_d.jpg" xlink:type="simple" position="float" orientation="portrait" id="oo_78114.jpg"/></fig><fig-group id="F3031852" position="float" orientation="portrait"><caption><p>Photobionts (algae). a-d: <italic><tp:taxon-name><tp:taxon-name-part taxon-name-part-type="genus">Trebouxia</tp:taxon-name-part></tp:taxon-name></italic> sp. 2 within <italic><tp:taxon-name><tp:taxon-name-part taxon-name-part-type="genus">Acarospora</tp:taxon-name-part> <tp:taxon-name-part taxon-name-part-type="species">strigata</tp:taxon-name-part></tp:taxon-name></italic>. e-f: <italic><tp:taxon-name><tp:taxon-name-part taxon-name-part-type="genus">Trebouxia</tp:taxon-name-part></tp:taxon-name></italic> sp. 2 within <tp:taxon-name><tp:taxon-name-part taxon-name-part-type="genus">Lecanora</tp:taxon-name-part> <tp:taxon-name-part taxon-name-part-type="uncertainty-rank">cf.</tp:taxon-name-part> <tp:taxon-name-part taxon-name-part-type="species">garovaglii</tp:taxon-name-part></tp:taxon-name>. Scale bar = 20 μm. Photos by P.B. Hamilton.</p></caption><fig id="F3031857" position="float" orientation="portrait"><label>Figure 7a.</label><caption><p>Cell squash highlighting <italic><tp:taxon-name><tp:taxon-name-part taxon-name-part-type="genus">Trebouxia</tp:taxon-name-part></tp:taxon-name></italic> sp. 2 with solid flattened chloroplast plates extending across the cell. Pyrenoid present in 6 cells. Cell wall &lt;0.8 μm thick. </p></caption><graphic xmlns:xlink="http://www.w3.org/1999/xlink" xlink:href="biodiversity_data_journal-4-e8176-g007_a.jpg" xlink:type="simple" position="float" orientation="portrait" id="oo_78135.jpg"/></fig><fig id="F3031858" position="float" orientation="portrait"><label>Figure 7b.</label><caption><p>Chloroplast poorly discoid or a flattened plate. Pyrenoid present in a few cells. Cell wall up to 1 μm in thickness.</p></caption><graphic xmlns:xlink="http://www.w3.org/1999/xlink" xlink:href="biodiversity_data_journal-4-e8176-g007_b.jpg" xlink:type="simple" position="float" orientation="portrait" id="oo_78136.jpg"/></fig><fig id="F3031859" position="float" orientation="portrait"><label>Figure 7c.</label><caption><p>Cultured cells showing larger size, single cells and colony with pie-shaped cells.</p></caption><graphic xmlns:xlink="http://www.w3.org/1999/xlink" xlink:href="biodiversity_data_journal-4-e8176-g007_c.jpg" xlink:type="simple" position="float" orientation="portrait" id="oo_78137.jpg"/></fig><fig id="F3031860" position="float" orientation="portrait"><label>Figure 7d.</label><caption><p>Colonial form within the lichen, cells with flattened plate-like chloroplast and thick cell walls.</p></caption><graphic xmlns:xlink="http://www.w3.org/1999/xlink" xlink:href="biodiversity_data_journal-4-e8176-g007_d.jpg" xlink:type="simple" position="float" orientation="portrait" id="oo_78138.jpg"/></fig><fig id="F3031861" position="float" orientation="portrait"><label>Figure 7e.</label><caption><p>Squash showing single cells with a solid chloroplast and thin cell walls. </p></caption><graphic xmlns:xlink="http://www.w3.org/1999/xlink" xlink:href="biodiversity_data_journal-4-e8176-g007_e.jpg" xlink:type="simple" position="float" orientation="portrait" id="oo_78139.jpg"/></fig><fig id="F3031862" position="float" orientation="portrait"><label>Figure 7f.</label><caption><p><italic><tp:taxon-name><tp:taxon-name-part taxon-name-part-type="genus">Trebouxia</tp:taxon-name-part></tp:taxon-name></italic> sp. 2 with hyphae of <tp:taxon-name><tp:taxon-name-part taxon-name-part-type="genus">Lecanora</tp:taxon-name-part> <tp:taxon-name-part taxon-name-part-type="uncertainty-rank">cf.</tp:taxon-name-part> <tp:taxon-name-part taxon-name-part-type="species">garovaglii</tp:taxon-name-part></tp:taxon-name>. </p></caption><graphic xmlns:xlink="http://www.w3.org/1999/xlink" xlink:href="biodiversity_data_journal-4-e8176-g007_f.jpg" xlink:type="simple" position="float" orientation="portrait" id="oo_78140.jpg"/></fig></fig-group></tp:treatment-sec></tp:taxon-treatment>
