# Supplementary material for: The "Martian" flora: new collections of vascular plants, lichens, fungi, algae, and cyanobacteria from the Mars Desert Research Station, Utah
Source: Biodivers Data J. 2016 Jun 9;(4):e8176. doi: 10.3897/BDJ.4.e8176 (PMC4911540; doi:10.3897/BDJ.4.e8176)
Supplement: XML Treatment for Cyanobacteria [file BDJ.4.e8176-treatment8.xml]

<!DOCTYPE tp:taxon-treatment
  PUBLIC "-//TaxonX//DTD Taxonomic Treatment Publishing DTD v0 20100105//EN" "tax-treatment-NSO.dtd">
<tp:taxon-treatment xmlns:tp="http://www.plazi.org/taxpub"><tp:treatment-meta><mixed-citation publication-type="journal"><person-group><name><surname>Sokoloff</surname><given-names>Paul C.</given-names></name><name><surname>Freebury</surname><given-names>Colin E.</given-names></name><name><surname>Hamilton</surname><given-names>Paul B.</given-names></name><name><surname>Saarela</surname><given-names>Jeffery M.</given-names></name></person-group><article-title>The "Martian" flora: new collections of vascular plants, lichens, fungi, algae, and cyanobacteria from the Mars Desert Research Station, Utah</article-title><source>Biodivers Data J</source><day>09</day><month>6</month><year>2016</year><volume>2016</volume><issue>4</issue><pub-id pub-id-type="doi">10.3897/BDJ.4.e8176</pub-id></mixed-citation></tp:treatment-meta><tp:nomenclature><tp:taxon-name>
              <tp:taxon-name-part taxon-name-part-type="phylum">Cyanobacteria</tp:taxon-name-part>
            </tp:taxon-name></tp:nomenclature></tp:taxon-treatment>
