# Supplementary material for: The "Martian" flora: new collections of vascular plants, lichens, fungi, algae, and cyanobacteria from the Mars Desert Research Station, Utah
Source: Biodivers Data J. 2016 Jun 9;(4):e8176. doi: 10.3897/BDJ.4.e8176 (PMC4911540; doi:10.3897/BDJ.4.e8176)
Supplement: XML Treatment for Enchylium tenax [file BDJ.4.e8176-treatment21.xml]

<!DOCTYPE tp:taxon-treatment
  PUBLIC "-//TaxonX//DTD Taxonomic Treatment Publishing DTD v0 20100105//EN" "tax-treatment-NSO.dtd">
<tp:taxon-treatment xmlns:tp="http://www.plazi.org/taxpub"><tp:treatment-meta><mixed-citation publication-type="journal"><person-group><name><surname>Sokoloff</surname><given-names>Paul C.</given-names></name><name><surname>Freebury</surname><given-names>Colin E.</given-names></name><name><surname>Hamilton</surname><given-names>Paul B.</given-names></name><name><surname>Saarela</surname><given-names>Jeffery M.</given-names></name></person-group><article-title>The "Martian" flora: new collections of vascular plants, lichens, fungi, algae, and cyanobacteria from the Mars Desert Research Station, Utah</article-title><source>Biodivers Data J</source><day>09</day><month>6</month><year>2016</year><volume>2016</volume><issue>4</issue><pub-id pub-id-type="doi">10.3897/BDJ.4.e8176</pub-id></mixed-citation></tp:treatment-meta><tp:nomenclature><tp:taxon-name><tp:taxon-name-part taxon-name-part-type="genus">Enchylium</tp:taxon-name-part> <tp:taxon-name-part taxon-name-part-type="species">tenax</tp:taxon-name-part></tp:taxon-name><tp:taxon-authority>(Sw.) Gray</tp:taxon-authority></tp:nomenclature><tp:treatment-sec sec-type="materials"><title>Materials</title><list list-type="alpha-lower" list-content="occurrences"><list-item><p><bold>Type status:</bold> <named-content xmlns:xlink="http://www.w3.org/1999/xlink" content-type="dwc:typeStatus" xlink:type="simple">Other material</named-content>. <bold>Occurrence:</bold> recordNumber: <named-content xmlns:xlink="http://www.w3.org/1999/xlink" content-type="dwc:recordNumber" xlink:type="simple">305b</named-content>; recordedBy: <named-content xmlns:xlink="http://www.w3.org/1999/xlink" content-type="dwc:recordedBy" xlink:type="simple">Sokoloff Paul C.</named-content>; reproductiveCondition: <named-content xmlns:xlink="http://www.w3.org/1999/xlink" content-type="dwc:reproductiveCondition" xlink:type="simple">Apothecia absent</named-content>; <bold>Taxon:</bold> scientificName: <named-content xmlns:xlink="http://www.w3.org/1999/xlink" content-type="dwc:scientificName" xlink:type="simple"><italic><tp:taxon-name><tp:taxon-name-part taxon-name-part-type="genus">Enchylium</tp:taxon-name-part> <tp:taxon-name-part taxon-name-part-type="species">tenax</tp:taxon-name-part></tp:taxon-name></italic> (Sw.) Gray</named-content>; kingdom: <named-content xmlns:xlink="http://www.w3.org/1999/xlink" content-type="dwc:kingdom" xlink:type="simple"><tp:taxon-name><tp:taxon-name-part taxon-name-part-type="kingdom">Fungi</tp:taxon-name-part></tp:taxon-name></named-content>; phylum: <named-content xmlns:xlink="http://www.w3.org/1999/xlink" content-type="dwc:phylum" xlink:type="simple"><tp:taxon-name><tp:taxon-name-part taxon-name-part-type="phylum">Ascomycota</tp:taxon-name-part></tp:taxon-name></named-content>; class: <named-content xmlns:xlink="http://www.w3.org/1999/xlink" content-type="dwc:class" xlink:type="simple"><tp:taxon-name><tp:taxon-name-part taxon-name-part-type="class">Lecanoromycetes</tp:taxon-name-part></tp:taxon-name></named-content>; order: <named-content xmlns:xlink="http://www.w3.org/1999/xlink" content-type="dwc:order" xlink:type="simple"><tp:taxon-name><tp:taxon-name-part taxon-name-part-type="order">Lecanorales</tp:taxon-name-part></tp:taxon-name></named-content>; family: <named-content xmlns:xlink="http://www.w3.org/1999/xlink" content-type="dwc:family" xlink:type="simple"><tp:taxon-name><tp:taxon-name-part taxon-name-part-type="family">Collemataceae</tp:taxon-name-part></tp:taxon-name></named-content>; genus: <named-content xmlns:xlink="http://www.w3.org/1999/xlink" content-type="dwc:genus" xlink:type="simple"><tp:taxon-name><tp:taxon-name-part taxon-name-part-type="genus">Enchylium</tp:taxon-name-part></tp:taxon-name></named-content>; specificEpithet: <named-content xmlns:xlink="http://www.w3.org/1999/xlink" content-type="dwc:specificEpithet" xlink:type="simple"><italic><tp:taxon-name><tp:taxon-name-part taxon-name-part-type="species">tenax</tp:taxon-name-part></tp:taxon-name></italic></named-content>; taxonRank: <named-content xmlns:xlink="http://www.w3.org/1999/xlink" content-type="dwc:taxonRank" xlink:type="simple">Species</named-content>; scientificNameAuthorship: <named-content xmlns:xlink="http://www.w3.org/1999/xlink" content-type="dwc:scientificNameAuthorship" xlink:type="simple">(Sw.) Gray</named-content>; vernacularName: <named-content xmlns:xlink="http://www.w3.org/1999/xlink" content-type="dwc:vernacularName" xlink:type="simple">Soil jelly lichen</named-content>; <bold>Location:</bold> continent: <named-content xmlns:xlink="http://www.w3.org/1999/xlink" content-type="dwc:continent" xlink:type="simple">North America</named-content>; country: <named-content xmlns:xlink="http://www.w3.org/1999/xlink" content-type="dwc:country" xlink:type="simple">United States of America</named-content>; countryCode: <named-content xmlns:xlink="http://www.w3.org/1999/xlink" content-type="dwc:countryCode" xlink:type="simple">USA</named-content>; stateProvince: <named-content xmlns:xlink="http://www.w3.org/1999/xlink" content-type="dwc:stateProvince" xlink:type="simple">Utah</named-content>; county: <named-content xmlns:xlink="http://www.w3.org/1999/xlink" content-type="dwc:county" xlink:type="simple">Wayne County</named-content>; municipality: <named-content xmlns:xlink="http://www.w3.org/1999/xlink" content-type="dwc:municipality" xlink:type="simple">Hanksville</named-content>; locality: <named-content xmlns:xlink="http://www.w3.org/1999/xlink" content-type="dwc:locality" xlink:type="simple">Mars Desert Research Station</named-content>; verbatimLocality: <named-content xmlns:xlink="http://www.w3.org/1999/xlink" content-type="dwc:verbatimLocality" xlink:type="simple">Alluvial plain and dry creekbed directly opposite turnoff to Mars Desert Research Station on Cow Dung Road</named-content>; verbatimElevation: <named-content xmlns:xlink="http://www.w3.org/1999/xlink" content-type="dwc:verbatimElevation" xlink:type="simple">1357 m</named-content>; verbatimLatitude: <named-content xmlns:xlink="http://www.w3.org/1999/xlink" content-type="dwc:verbatimLatitude" xlink:type="simple">38°24'19.2"N</named-content>; verbatimLongitude: <named-content xmlns:xlink="http://www.w3.org/1999/xlink" content-type="dwc:verbatimLongitude" xlink:type="simple">110°47'20"W</named-content>; geodeticDatum: <named-content xmlns:xlink="http://www.w3.org/1999/xlink" content-type="dwc:geodeticDatum" xlink:type="simple">WGS84</named-content>; coordinateUncertaintyInMeters: <named-content xmlns:xlink="http://www.w3.org/1999/xlink" content-type="dwc:coordinateUncertaintyInMeters" xlink:type="simple">50</named-content>; <bold>Identification:</bold> identifiedBy: <named-content xmlns:xlink="http://www.w3.org/1999/xlink" content-type="dwc:identifiedBy" xlink:type="simple">Brodo, I. M.</named-content>; dateIdentified: <named-content xmlns:xlink="http://www.w3.org/1999/xlink" content-type="dwc:dateIdentified" xlink:type="simple">2016</named-content>; identificationRemarks: <named-content xmlns:xlink="http://www.w3.org/1999/xlink" content-type="dwc:identificationRemarks" xlink:type="simple">Additional specimen examined: Utah: Emery County, San Rafael Swell; on soil. S. &amp; S.D. Sharnoff 1181.21 (CANL).</named-content>; <bold>Event:</bold> verbatimEventDate: <named-content xmlns:xlink="http://www.w3.org/1999/xlink" content-type="dwc:verbatimEventDate" xlink:type="simple">November 24, 2014</named-content>; habitat: <named-content xmlns:xlink="http://www.w3.org/1999/xlink" content-type="dwc:habitat" xlink:type="simple">Sandstone rubble on sandy plain</named-content>; <bold>Record Level:</bold> institutionID: <named-content xmlns:xlink="http://www.w3.org/1999/xlink" content-type="dwc:institutionID" xlink:type="simple">CMN</named-content>; collectionID: <named-content xmlns:xlink="http://www.w3.org/1999/xlink" content-type="dwc:collectionID" xlink:type="simple">CANL 127973</named-content>; collectionCode: <named-content xmlns:xlink="http://www.w3.org/1999/xlink" content-type="dwc:collectionCode" xlink:type="simple">CANL</named-content>; basisOfRecord: <named-content xmlns:xlink="http://www.w3.org/1999/xlink" content-type="dwc:basisOfRecord" xlink:type="simple">Preserved Specimen</named-content></p></list-item></list></tp:treatment-sec><tp:treatment-sec sec-type="Notes"><title>Notes</title><p>Small sample, ca. 2 cm diam.; on sandy soil. <italic><tp:taxon-name><tp:taxon-name-part taxon-name-part-type="genus">Enchylium</tp:taxon-name-part> <tp:taxon-name-part taxon-name-part-type="species">tenax</tp:taxon-name-part></tp:taxon-name></italic> (syn. <italic><tp:taxon-name><tp:taxon-name-part taxon-name-part-type="genus">Collema</tp:taxon-name-part> <tp:taxon-name-part taxon-name-part-type="species">tenax</tp:taxon-name-part></tp:taxon-name></italic> (Sw.) Ach.) (<xref ref-type="bibr" rid="B3170948">Otálora et al. 2013</xref>) is a cosmopolitan species that is widely variable in terms of habit, color and isidia (<xref ref-type="bibr" rid="B2487764">Schultz et al. 2004</xref>). This particular specimen (Fig. <xref ref-type="fig" rid="F2487783">17</xref>) has somewhat ascending lobes and lacks apothecia. The species was previously reported as <italic><tp:taxon-name><tp:taxon-name-part taxon-name-part-type="genus">Collema</tp:taxon-name-part> <tp:taxon-name-part taxon-name-part-type="species">tenax</tp:taxon-name-part></tp:taxon-name></italic> from the San Rafael Swell by <xref ref-type="bibr" rid="B2351069">Rajvanshi et al. (1998)</xref>.</p><p><bold>Supplemental File</bold>: CANL 127937 (Suppl. material <xref ref-type="supplementary-material" rid="S1986567">14</xref>.</p></tp:treatment-sec><tp:treatment-sec><!--Section generated to contain objects referenced in tp:taxon-treatment.--><fig id="F2487783" position="float" orientation="portrait"><label>Figure 17.</label><caption><p><italic><tp:taxon-name><tp:taxon-name-part taxon-name-part-type="genus">Enchylium</tp:taxon-name-part> <tp:taxon-name-part taxon-name-part-type="species">tenax</tp:taxon-name-part></tp:taxon-name></italic> (<italic>Sokoloff 305b</italic>). Habit. Scale bar = 3 mm. Photo by C.E. Freebury.</p></caption><graphic xmlns:xlink="http://www.w3.org/1999/xlink" xlink:href="biodiversity_data_journal-4-e8176-g017.jpg" position="float" id="oo_72558.jpg" orientation="portrait" xlink:type="simple"/></fig><supplementary-material xmlns:xlink="http://www.w3.org/1999/xlink" id="S1986567" orientation="portrait" position="float" xlink:type="simple"><label>Supplementary material 14</label><caption><p>CANL 127973, <tp:taxon-name><tp:taxon-name-part taxon-name-part-type="genus">Enchylium</tp:taxon-name-part> <tp:taxon-name-part taxon-name-part-type="species">tenax</tp:taxon-name-part></tp:taxon-name> (Sokoloff 305b)</p></caption><p>Data type: image</p><p>File: oo_60797.JPG</p><media xlink:href="biodiversity_data_journal-4-e8176-s014.jpg" mimetype="JPG file" mime-subtype="JPG" position="float" orientation="portrait" xlink:type="simple"/><attrib specific-use="authors">PC Sokoloff</attrib></supplementary-material></tp:treatment-sec><ref-list><ref id="B3170948"><element-citation xmlns:xlink="http://www.w3.org/1999/xlink" publication-type="article" xlink:type="simple"><person-group person-group-type="author"><name name-style="western"><surname>Otálora</surname><given-names>MAG</given-names></name><name name-style="western"><surname>Jørgensen</surname><given-names>PM</given-names></name><name name-style="western"><surname>Wedin</surname><given-names>M</given-names></name></person-group><year>2013</year><article-title>A revised generic classification of the jelly lichens, <tp:taxon-name><tp:taxon-name-part taxon-name-part-type="family">Collemataceae</tp:taxon-name-part></tp:taxon-name></article-title><source>Fungal Diversity</source><volume>64</volume><issue>1</issue><fpage>275</fpage><lpage>293</lpage><uri xlink:type="simple">http://dx.doi.org/10.1007/s13225-013-0266-1</uri><pub-id pub-id-type="doi">10.1007/s13225-013-0266-1</pub-id></element-citation></ref><ref id="B2487764"><element-citation xmlns:xlink="http://www.w3.org/1999/xlink" publication-type="chapter" xlink:type="simple"><person-group person-group-type="author"><name name-style="western"><surname>Schultz</surname><given-names>M.</given-names></name><name name-style="western"><surname>Ryan</surname><given-names>B.</given-names></name><name name-style="western"><surname>Nash</surname><given-names>T.</given-names></name></person-group><year>2004</year><chapter-title><italic><tp:taxon-name>
                <tp:taxon-name-part taxon-name-part-type="genus">Collema</tp:taxon-name-part>
              </tp:taxon-name></italic></chapter-title><person-group person-group-type="editor"><name name-style="western"><surname>Nash</surname><given-names>T.</given-names></name><name name-style="western"><surname>Ryan</surname><given-names>B.</given-names></name><name name-style="western"><surname>Diederich</surname><given-names>P.</given-names></name><name name-style="western"><surname>Gries</surname><given-names>C.</given-names></name><name name-style="western"><surname>Bungartz</surname><given-names>F.</given-names></name></person-group><source>Lichen Flora of the Greater Sonoran Desert Region</source><volume>II</volume><publisher-name>Lichens Unlimited, Arizona State University</publisher-name><publisher-loc>Tempe</publisher-loc><size units="page">742</size><isbn>0-9716759-1-0</isbn></element-citation></ref><ref id="B2351069"><element-citation xmlns:xlink="http://www.w3.org/1999/xlink" publication-type="chapter" xlink:type="simple"><person-group person-group-type="author"><name name-style="western"><surname>Rajvanshi</surname><given-names>V</given-names></name><name name-style="western"><surname>St. Clair</surname><given-names>LL</given-names></name><name name-style="western"><surname>Webb</surname><given-names>BL</given-names></name><name name-style="western"><surname>Newberry</surname><given-names>CN</given-names></name></person-group><year>1998</year><chapter-title>The terricolous lichen flora of the San Rafael Swell, Emery County, Utah, U.S.A</chapter-title><person-group person-group-type="editor"><name name-style="western"><surname>Glenn</surname><given-names>MG</given-names></name><name name-style="western"><surname>Harris</surname><given-names>RC</given-names></name><name name-style="western"><surname>Dirig</surname><given-names>R</given-names></name><name name-style="western"><surname>Cole</surname><given-names>MS</given-names></name></person-group><source>Lichenographia Thomsoniana: North American Lichenology in Honor of John W. Thomson</source><publisher-name>Mycotaxon</publisher-name><publisher-loc>Ithaca, NY</publisher-loc><size units="page">399-406</size></element-citation></ref></ref-list></tp:taxon-treatment>
