# Supplementary material for: The "Martian" flora: new collections of vascular plants, lichens, fungi, algae, and cyanobacteria from the Mars Desert Research Station, Utah
Source: Biodivers Data J. 2016 Jun 9;(4):e8176. doi: 10.3897/BDJ.4.e8176 (PMC4911540; doi:10.3897/BDJ.4.e8176)
Supplement: XML Treatment for Placidium lachneum [file BDJ.4.e8176-treatment31.xml]

<!DOCTYPE tp:taxon-treatment
  PUBLIC "-//TaxonX//DTD Taxonomic Treatment Publishing DTD v0 20100105//EN" "tax-treatment-NSO.dtd">
<tp:taxon-treatment xmlns:tp="http://www.plazi.org/taxpub"><tp:treatment-meta><mixed-citation publication-type="journal"><person-group><name><surname>Sokoloff</surname><given-names>Paul C.</given-names></name><name><surname>Freebury</surname><given-names>Colin E.</given-names></name><name><surname>Hamilton</surname><given-names>Paul B.</given-names></name><name><surname>Saarela</surname><given-names>Jeffery M.</given-names></name></person-group><article-title>The "Martian" flora: new collections of vascular plants, lichens, fungi, algae, and cyanobacteria from the Mars Desert Research Station, Utah</article-title><source>Biodivers Data J</source><day>09</day><month>6</month><year>2016</year><volume>2016</volume><issue>4</issue><pub-id pub-id-type="doi">10.3897/BDJ.4.e8176</pub-id></mixed-citation></tp:treatment-meta><tp:nomenclature><tp:taxon-name><tp:taxon-name-part taxon-name-part-type="genus">Placidium</tp:taxon-name-part> <tp:taxon-name-part taxon-name-part-type="species">lachneum</tp:taxon-name-part></tp:taxon-name><tp:taxon-authority>(Ach.) Breuss</tp:taxon-authority></tp:nomenclature><tp:treatment-sec sec-type="materials"><title>Materials</title><list list-type="alpha-lower" list-content="occurrences"><list-item><p><bold>Type status:</bold> <named-content xmlns:xlink="http://www.w3.org/1999/xlink" content-type="dwc:typeStatus" xlink:type="simple">Other material</named-content>. <bold>Occurrence:</bold> recordNumber: <named-content xmlns:xlink="http://www.w3.org/1999/xlink" content-type="dwc:recordNumber" xlink:type="simple">305c</named-content>; recordedBy: <named-content xmlns:xlink="http://www.w3.org/1999/xlink" content-type="dwc:recordedBy" xlink:type="simple">Sokoloff, Paul C.</named-content>; <bold>Taxon:</bold> scientificName: <named-content xmlns:xlink="http://www.w3.org/1999/xlink" content-type="dwc:scientificName" xlink:type="simple"><italic><tp:taxon-name><tp:taxon-name-part taxon-name-part-type="genus">Placidium</tp:taxon-name-part> <tp:taxon-name-part taxon-name-part-type="species">lachneum</tp:taxon-name-part></tp:taxon-name></italic> (Ach.) Breuss</named-content>; kingdom: <named-content xmlns:xlink="http://www.w3.org/1999/xlink" content-type="dwc:kingdom" xlink:type="simple"><tp:taxon-name><tp:taxon-name-part taxon-name-part-type="kingdom">Fungi</tp:taxon-name-part></tp:taxon-name></named-content>; phylum: <named-content xmlns:xlink="http://www.w3.org/1999/xlink" content-type="dwc:phylum" xlink:type="simple"><tp:taxon-name><tp:taxon-name-part taxon-name-part-type="phylum">Ascomycota</tp:taxon-name-part></tp:taxon-name></named-content>; class: <named-content xmlns:xlink="http://www.w3.org/1999/xlink" content-type="dwc:class" xlink:type="simple"><tp:taxon-name><tp:taxon-name-part taxon-name-part-type="class">Eurotiomycetes</tp:taxon-name-part></tp:taxon-name></named-content>; order: <named-content xmlns:xlink="http://www.w3.org/1999/xlink" content-type="dwc:order" xlink:type="simple"><tp:taxon-name><tp:taxon-name-part taxon-name-part-type="order">Verrucariales</tp:taxon-name-part></tp:taxon-name></named-content>; family: <named-content xmlns:xlink="http://www.w3.org/1999/xlink" content-type="dwc:family" xlink:type="simple"><tp:taxon-name><tp:taxon-name-part taxon-name-part-type="family">Verrucariaceae</tp:taxon-name-part></tp:taxon-name></named-content>; genus: <named-content xmlns:xlink="http://www.w3.org/1999/xlink" content-type="dwc:genus" xlink:type="simple"><tp:taxon-name><tp:taxon-name-part taxon-name-part-type="genus">Placidium</tp:taxon-name-part></tp:taxon-name></named-content>; specificEpithet: <named-content xmlns:xlink="http://www.w3.org/1999/xlink" content-type="dwc:specificEpithet" xlink:type="simple"><italic><tp:taxon-name><tp:taxon-name-part taxon-name-part-type="species">lachneum</tp:taxon-name-part></tp:taxon-name></italic></named-content>; taxonRank: <named-content xmlns:xlink="http://www.w3.org/1999/xlink" content-type="dwc:taxonRank" xlink:type="simple">Species</named-content>; scientificNameAuthorship: <named-content xmlns:xlink="http://www.w3.org/1999/xlink" content-type="dwc:scientificNameAuthorship" xlink:type="simple">(Ach.) Breuss</named-content>; <bold>Location:</bold> continent: <named-content xmlns:xlink="http://www.w3.org/1999/xlink" content-type="dwc:continent" xlink:type="simple">North America</named-content>; country: <named-content xmlns:xlink="http://www.w3.org/1999/xlink" content-type="dwc:country" xlink:type="simple">United States of America</named-content>; countryCode: <named-content xmlns:xlink="http://www.w3.org/1999/xlink" content-type="dwc:countryCode" xlink:type="simple">USA</named-content>; stateProvince: <named-content xmlns:xlink="http://www.w3.org/1999/xlink" content-type="dwc:stateProvince" xlink:type="simple">Utah</named-content>; county: <named-content xmlns:xlink="http://www.w3.org/1999/xlink" content-type="dwc:county" xlink:type="simple">Wayne County</named-content>; municipality: <named-content xmlns:xlink="http://www.w3.org/1999/xlink" content-type="dwc:municipality" xlink:type="simple">Hanksville</named-content>; locality: <named-content xmlns:xlink="http://www.w3.org/1999/xlink" content-type="dwc:locality" xlink:type="simple">Mars Desert Research Station</named-content>; verbatimLocality: <named-content xmlns:xlink="http://www.w3.org/1999/xlink" content-type="dwc:verbatimLocality" xlink:type="simple">Alluvial plain and dry creekbed directly opposite turnoff to Mars Desert Research Station on Cow Dung Road</named-content>; verbatimElevation: <named-content xmlns:xlink="http://www.w3.org/1999/xlink" content-type="dwc:verbatimElevation" xlink:type="simple">1357 m</named-content>; verbatimLatitude: <named-content xmlns:xlink="http://www.w3.org/1999/xlink" content-type="dwc:verbatimLatitude" xlink:type="simple">38°24'19.2"N</named-content>; verbatimLongitude: <named-content xmlns:xlink="http://www.w3.org/1999/xlink" content-type="dwc:verbatimLongitude" xlink:type="simple">110°47'20"W</named-content>; geodeticDatum: <named-content xmlns:xlink="http://www.w3.org/1999/xlink" content-type="dwc:geodeticDatum" xlink:type="simple">WGS84</named-content>; coordinateUncertaintyInMeters: <named-content xmlns:xlink="http://www.w3.org/1999/xlink" content-type="dwc:coordinateUncertaintyInMeters" xlink:type="simple">50</named-content>; <bold>Identification:</bold> identifiedBy: <named-content xmlns:xlink="http://www.w3.org/1999/xlink" content-type="dwc:identifiedBy" xlink:type="simple">Freebury, Colin E.</named-content>; dateIdentified: <named-content xmlns:xlink="http://www.w3.org/1999/xlink" content-type="dwc:dateIdentified" xlink:type="simple">2015</named-content>; <bold>Event:</bold> verbatimEventDate: <named-content xmlns:xlink="http://www.w3.org/1999/xlink" content-type="dwc:verbatimEventDate" xlink:type="simple">November 24, 2014</named-content>; habitat: <named-content xmlns:xlink="http://www.w3.org/1999/xlink" content-type="dwc:habitat" xlink:type="simple">Sandstone rubble on sandy plain</named-content>; <bold>Record Level:</bold> institutionID: <named-content xmlns:xlink="http://www.w3.org/1999/xlink" content-type="dwc:institutionID" xlink:type="simple">CMN</named-content>; collectionID: <named-content xmlns:xlink="http://www.w3.org/1999/xlink" content-type="dwc:collectionID" xlink:type="simple">CANL 127972</named-content>; collectionCode: <named-content xmlns:xlink="http://www.w3.org/1999/xlink" content-type="dwc:collectionCode" xlink:type="simple">CANL</named-content>; basisOfRecord: <named-content xmlns:xlink="http://www.w3.org/1999/xlink" content-type="dwc:basisOfRecord" xlink:type="simple">Preserved Specimen</named-content></p></list-item></list></tp:treatment-sec><tp:treatment-sec sec-type="Notes"><title>Notes</title><p>This soil crust lichen is common in the Great Basin desert shrub lands and on the Colorado Plateau (<xref ref-type="bibr" rid="B2184599">St. Clair et al. 1991</xref>). The lower cortex is comprised of a distinct layer of globular cells, 20-70 μm high, with the lowermost cells brown to black. <xref ref-type="bibr" rid="B2644579">Breuss (2002)</xref> describes the lower cortex with angular cells in distinct vertical columns. <xref ref-type="bibr" rid="B2644593">McCune and Rosentreter (2007)</xref> provide a photo that shows +/- globular cells in a non-aligned pattern. Brodo et al. (2016) describe the cells of the lower cortex as spherical and sometimes in vertical columns, which corresponds well with our specimen (Fig. 20b). Other key characteristics of <italic><tp:taxon-name><tp:taxon-name-part taxon-name-part-type="genus">Placidium</tp:taxon-name-part> <tp:taxon-name-part taxon-name-part-type="species">lachneum</tp:taxon-name-part></tp:taxon-name></italic> include the presence of marginal pycnidia and hyphal wefts that help to attach the lichen to the soil, as shown in Fig. <xref ref-type="fig" rid="F3031725">22</xref>c.</p><p><bold>Supplemental File</bold>: CANL 127972 (Suppl. material <xref ref-type="supplementary-material" rid="S1986568">21</xref>).</p></tp:treatment-sec><tp:treatment-sec><!--Section generated to contain objects referenced in tp:taxon-treatment.--><fig-group id="F3031725" position="float" orientation="portrait"><caption><p><italic><tp:taxon-name><tp:taxon-name-part taxon-name-part-type="genus">Placidium</tp:taxon-name-part> <tp:taxon-name-part taxon-name-part-type="species">lachneum</tp:taxon-name-part></tp:taxon-name></italic> (<italic>Sokoloff 305c</italic>). Photos by C.E. Freebury.</p></caption><fig id="F3031730" position="float" orientation="portrait"><label>Figure 22a.</label><caption><p>Squamule section showing distinct lower cortex and hyphal weft (arrow).</p></caption><graphic xmlns:xlink="http://www.w3.org/1999/xlink" xlink:href="biodiversity_data_journal-4-e8176-g022_a.jpg" xlink:type="simple" position="float" orientation="portrait" id="oo_78084.jpg"/></fig><fig id="F3031731" position="float" orientation="portrait"><label>Figure 22b.</label><caption><p>Lower cortex cells in +/- vertical alignment. Scale bar = 10 µm.</p></caption><graphic xmlns:xlink="http://www.w3.org/1999/xlink" xlink:href="biodiversity_data_journal-4-e8176-g022_b.jpg" xlink:type="simple" position="float" orientation="portrait" id="oo_78085.jpg"/></fig><fig id="F3031732" position="float" orientation="portrait"><label>Figure 22c.</label><caption><p>Hyphal weft incorporating soil granules. Scale bar = 20 µm.</p></caption><graphic xmlns:xlink="http://www.w3.org/1999/xlink" xlink:href="biodiversity_data_journal-4-e8176-g022_c.jpg" xlink:type="simple" position="float" orientation="portrait" id="oo_78086.jpg"/></fig></fig-group><supplementary-material xmlns:xlink="http://www.w3.org/1999/xlink" id="S1986568" orientation="portrait" position="float" xlink:type="simple"><label>Supplementary material 21</label><caption><p>CANL 127972, <tp:taxon-name><tp:taxon-name-part taxon-name-part-type="genus">Placidium</tp:taxon-name-part> <tp:taxon-name-part taxon-name-part-type="species">lachneum</tp:taxon-name-part></tp:taxon-name> (Sokoloff 305c)</p></caption><p>Data type: image</p><p>File: oo_60798.JPG</p><media xlink:href="biodiversity_data_journal-4-e8176-s021.jpg" mimetype="JPG file" mime-subtype="JPG" position="float" orientation="portrait" xlink:type="simple"/><attrib specific-use="authors">PC Sokoloff</attrib></supplementary-material></tp:treatment-sec><ref-list><ref id="B2184599"><element-citation xmlns:xlink="http://www.w3.org/1999/xlink" publication-type="article" xlink:type="simple"><person-group person-group-type="author"><name name-style="western"><surname>St. Clair</surname><given-names>L. L.</given-names></name><name name-style="western"><surname>Newberry</surname><given-names>C. C.</given-names></name><name name-style="western"><surname>Nebeker</surname><given-names>G. T.</given-names></name></person-group><year>1991</year><article-title>Catalog of the lichens of Utah</article-title><source>Mycotaxon</source><volume>40</volume><fpage>199</fpage><lpage>264</lpage></element-citation></ref><ref id="B2644579"><element-citation xmlns:xlink="http://www.w3.org/1999/xlink" publication-type="chapter" xlink:type="simple"><person-group person-group-type="author"><name name-style="western"><surname>Breuss</surname><given-names>O.</given-names></name></person-group><year>2002</year><chapter-title><italic><tp:taxon-name>
                <tp:taxon-name-part taxon-name-part-type="genus">Placidium</tp:taxon-name-part>
              </tp:taxon-name></italic></chapter-title><person-group person-group-type="editor"><name name-style="western"><surname>Nash</surname><given-names>T.</given-names></name><name name-style="western"><surname>Ryan</surname><given-names>B.</given-names></name><name name-style="western"><surname>Gries</surname><given-names>C.</given-names></name><name name-style="western"><surname>Bungartz</surname><given-names>F.</given-names></name></person-group><source>Lichen Flora of the Greater Sonoran Desert Region</source><volume>I</volume><publisher-name>Lichens Unlimited, Arizona State University</publisher-name><publisher-loc>Tempe</publisher-loc><size units="page">384-393</size><isbn>0-9716759-0-2</isbn></element-citation></ref><ref id="B2644593"><element-citation xmlns:xlink="http://www.w3.org/1999/xlink" publication-type="book" xlink:type="simple"><person-group person-group-type="author"><name name-style="western"><surname>McCune</surname><given-names>B</given-names></name><name name-style="western"><surname>Rosentreter</surname><given-names>R</given-names></name></person-group><year>2007</year><source>Biotic Soil Crust Lichens of the Columbia Basin. Monographs in North American Lichenology</source><volume>1</volume><publisher-name>Northwest Lichenologists</publisher-name><publisher-loc>Covallis</publisher-loc><size units="page">105</size><isbn>978-0-9790737-0-0</isbn></element-citation></ref></ref-list></tp:taxon-treatment>
