# Supplementary material for: The "Martian" flora: new collections of vascular plants, lichens, fungi, algae, and cyanobacteria from the Mars Desert Research Station, Utah
Source: Biodivers Data J. 2016 Jun 9;(4):e8176. doi: 10.3897/BDJ.4.e8176 (PMC4911540; doi:10.3897/BDJ.4.e8176)
Supplement: XML Treatment for Kali tragus [file BDJ.4.e8176-treatment37.xml]

<!DOCTYPE tp:taxon-treatment
  PUBLIC "-//TaxonX//DTD Taxonomic Treatment Publishing DTD v0 20100105//EN" "tax-treatment-NSO.dtd">
<tp:taxon-treatment xmlns:tp="http://www.plazi.org/taxpub"><tp:treatment-meta><mixed-citation publication-type="journal"><person-group><name><surname>Sokoloff</surname><given-names>Paul C.</given-names></name><name><surname>Freebury</surname><given-names>Colin E.</given-names></name><name><surname>Hamilton</surname><given-names>Paul B.</given-names></name><name><surname>Saarela</surname><given-names>Jeffery M.</given-names></name></person-group><article-title>The "Martian" flora: new collections of vascular plants, lichens, fungi, algae, and cyanobacteria from the Mars Desert Research Station, Utah</article-title><source>Biodivers Data J</source><day>09</day><month>6</month><year>2016</year><volume>2016</volume><issue>4</issue><pub-id pub-id-type="doi">10.3897/BDJ.4.e8176</pub-id></mixed-citation></tp:treatment-meta><tp:nomenclature><tp:taxon-name><tp:taxon-name-part taxon-name-part-type="genus">Kali</tp:taxon-name-part> <tp:taxon-name-part taxon-name-part-type="species">tragus</tp:taxon-name-part></tp:taxon-name><tp:taxon-authority>(L.) Scop.</tp:taxon-authority></tp:nomenclature><tp:treatment-sec sec-type="Notes"><title>Notes</title><p>This species was observed and photographed on a sandstone outcrop approximately 1 km northeast of MDRS on September 20, 2015 (Fig. <xref ref-type="fig" rid="F3031748">25</xref>), however this plant was not collected due to time and equipment constraints. Common on sandy plateaus and <italic><tp:taxon-name><tp:taxon-name-part taxon-name-part-type="genus">Guterriezia</tp:taxon-name-part></tp:taxon-name></italic>-<italic><tp:taxon-name><tp:taxon-name-part taxon-name-part-type="genus">Bromus</tp:taxon-name-part></tp:taxon-name></italic> dominated scrub near MDRS, this species is a noxious weed found throughout the southwestern United States (<xref ref-type="bibr" rid="B1602880">Welsh et al. 1993</xref>). This species was previously reported for the nearby San Rafael Swell (<xref ref-type="bibr" rid="B1605197">Harris 1983</xref>) as <italic><tp:taxon-name><tp:taxon-name-part taxon-name-part-type="genus">Salsola</tp:taxon-name-part> <tp:taxon-name-part taxon-name-part-type="species">iberica</tp:taxon-name-part></tp:taxon-name></italic> Sennen &amp; Pau, which was later synonymized under <italic><tp:taxon-name><tp:taxon-name-part taxon-name-part-type="genus">Salsola</tp:taxon-name-part> <tp:taxon-name-part taxon-name-part-type="species">tragus</tp:taxon-name-part></tp:taxon-name></italic> L. (<xref ref-type="bibr" rid="B1909123">Mosyakin 2003</xref>). Further phylogenetic work has transferred this species to the genus <italic><tp:taxon-name><tp:taxon-name-part taxon-name-part-type="genus">Kali</tp:taxon-name-part></tp:taxon-name></italic> (<xref ref-type="bibr" rid="B1909237">Akhani et al. 2007</xref>), now placed in the expanded <tp:taxon-name><tp:taxon-name-part taxon-name-part-type="family">Amaranthaceae</tp:taxon-name-part></tp:taxon-name> (<xref ref-type="bibr" rid="B1638471">APG III 2009</xref>)</p></tp:treatment-sec><tp:treatment-sec><!--Section generated to contain objects referenced in tp:taxon-treatment.--><fig-group id="F3031748" position="float" orientation="portrait"><caption><p><italic><tp:taxon-name><tp:taxon-name-part taxon-name-part-type="genus">Kali</tp:taxon-name-part> <tp:taxon-name-part taxon-name-part-type="species">tragus</tp:taxon-name-part></tp:taxon-name></italic>. Vicinity of Mars Desert Research Station, Utah, September 20, 2015. Photos by P.C. Sokoloff.</p></caption><fig id="F3031753" position="float" orientation="portrait"><label>Figure 25a.</label><caption><p>Inflorescence.</p></caption><graphic xmlns:xlink="http://www.w3.org/1999/xlink" xlink:href="biodiversity_data_journal-4-e8176-g025_a.jpg" xlink:type="simple" position="float" orientation="portrait" id="oo_78092.JPG"/></fig><fig id="F3031754" position="float" orientation="portrait"><label>Figure 25b.</label><caption><p>Habit.</p></caption><graphic xmlns:xlink="http://www.w3.org/1999/xlink" xlink:href="biodiversity_data_journal-4-e8176-g025_b.jpg" xlink:type="simple" position="float" orientation="portrait" id="oo_78093.JPG"/></fig></fig-group></tp:treatment-sec><ref-list><ref id="B1602880"><element-citation xmlns:xlink="http://www.w3.org/1999/xlink" publication-type="book" xlink:type="simple"><person-group person-group-type="author"><name name-style="western"><surname>Welsh</surname><given-names>S. L.</given-names></name><name name-style="western"><surname>Atwood</surname><given-names>N. D.</given-names></name><name name-style="western"><surname>Goodrich</surname><given-names>S.</given-names></name><name name-style="western"><surname>Higgins</surname><given-names>L. C.</given-names></name></person-group><year>1993</year><source>A Utah Flora</source><publisher-name>Print Services, Brigham Young University</publisher-name><publisher-loc>Provo</publisher-loc><size units="page">912</size></element-citation></ref><ref id="B1605197"><element-citation xmlns:xlink="http://www.w3.org/1999/xlink" publication-type="article" xlink:type="simple"><person-group person-group-type="author"><name name-style="western"><surname>Harris</surname><given-names>JG</given-names></name></person-group><year>1983</year><article-title>A vascular flora of the San Rafael Swell, Utah</article-title><source>Great Basin Naturalist</source><volume>43</volume><issue>1</issue><fpage>79</fpage><lpage>87</lpage></element-citation></ref><ref id="B1909123"><element-citation xmlns:xlink="http://www.w3.org/1999/xlink" publication-type="chapter" xlink:type="simple"><person-group person-group-type="author"><name name-style="western"><surname>Mosyakin</surname><given-names>SL</given-names></name></person-group><year>2003</year><chapter-title><italic><tp:taxon-name>
                <tp:taxon-name-part taxon-name-part-type="genus">Salsola</tp:taxon-name-part>
              </tp:taxon-name></italic></chapter-title><person-group person-group-type="editor"><name name-style="western"><surname>Flora of North America Editorial Committee</surname><given-names>eds.</given-names></name></person-group><source>Flora of North America North of Mexico</source><volume>Vol. 4</volume><publisher-loc>New York and Oxford</publisher-loc><uri xlink:type="simple">http://www.efloras.org/florataxon.aspx?flora_id=1&amp;taxon_id=129079</uri></element-citation></ref><ref id="B1909237"><element-citation xmlns:xlink="http://www.w3.org/1999/xlink" publication-type="article" xlink:type="simple"><person-group person-group-type="author"><name name-style="western"><surname>Akhani</surname><given-names>H</given-names></name><name name-style="western"><surname>Edwards</surname><given-names>G</given-names></name><name name-style="western"><surname>Roalson</surname><given-names>EH</given-names></name></person-group><year>2007</year><article-title>Diversification of the old world Salsolae s.l. (<tp:taxon-name><tp:taxon-name-part taxon-name-part-type="family">Chenopodiaceae</tp:taxon-name-part></tp:taxon-name>): molecular phylogenetic analysis of nuclear and chloroplast data sets and a revised classification</article-title><source>International Journal of Plant Sciences</source><volume>168</volume><fpage>931</fpage><lpage>956</lpage><pub-id pub-id-type="doi">10.1086/518263</pub-id></element-citation></ref><ref id="B1638471"><element-citation xmlns:xlink="http://www.w3.org/1999/xlink" publication-type="article" xlink:type="simple"><person-group person-group-type="author"><name name-style="western"><surname>APG III</surname></name></person-group><year>2009</year><article-title>An update of the Angiosperm Phylogeny Group classification for the orders and families of flowering plants: APG III</article-title><source>Botanical Journal of the Linnean Society</source><volume>161</volume><issue>2</issue><fpage>105</fpage><lpage>121</lpage><uri xlink:type="simple">http://dx.doi.org/10.1111/j.1095-8339.2009.00996.x</uri><pub-id pub-id-type="doi">10.1111/j.1095-8339.2009.00996.x</pub-id></element-citation></ref></ref-list></tp:taxon-treatment>
