# Supplementary material for: The "Martian" flora: new collections of vascular plants, lichens, fungi, algae, and cyanobacteria from the Mars Desert Research Station, Utah
Source: Biodivers Data J. 2016 Jun 9;(4):e8176. doi: 10.3897/BDJ.4.e8176 (PMC4911540; doi:10.3897/BDJ.4.e8176)
Supplement: XML Treatment for Bouteloua barbatavar.barbata [file BDJ.4.e8176-treatment73.xml]

<!DOCTYPE tp:taxon-treatment
  PUBLIC "-//TaxonX//DTD Taxonomic Treatment Publishing DTD v0 20100105//EN" "tax-treatment-NSO.dtd">
<tp:taxon-treatment xmlns:tp="http://www.plazi.org/taxpub"><tp:treatment-meta><mixed-citation publication-type="journal"><person-group><name><surname>Sokoloff</surname><given-names>Paul C.</given-names></name><name><surname>Freebury</surname><given-names>Colin E.</given-names></name><name><surname>Hamilton</surname><given-names>Paul B.</given-names></name><name><surname>Saarela</surname><given-names>Jeffery M.</given-names></name></person-group><article-title>The "Martian" flora: new collections of vascular plants, lichens, fungi, algae, and cyanobacteria from the Mars Desert Research Station, Utah</article-title><source>Biodivers Data J</source><day>09</day><month>6</month><year>2016</year><volume>2016</volume><issue>4</issue><pub-id pub-id-type="doi">10.3897/BDJ.4.e8176</pub-id></mixed-citation></tp:treatment-meta><tp:nomenclature><tp:taxon-name><tp:taxon-name-part taxon-name-part-type="genus">Bouteloua</tp:taxon-name-part> <tp:taxon-name-part taxon-name-part-type="species">barbata</tp:taxon-name-part><tp:taxon-name-part taxon-name-part-type="infraspecific-rank">var.</tp:taxon-name-part><tp:taxon-name-part taxon-name-part-type="varietas">barbata</tp:taxon-name-part></tp:taxon-name><tp:taxon-authority>Lag.</tp:taxon-authority></tp:nomenclature><tp:treatment-sec sec-type="materials"><title>Materials</title><list list-type="alpha-lower" list-content="occurrences"><list-item><p><bold>Type status:</bold> <named-content xmlns:xlink="http://www.w3.org/1999/xlink" content-type="dwc:typeStatus" xlink:type="simple">Other material</named-content>. <bold>Occurrence:</bold> recordNumber: <named-content xmlns:xlink="http://www.w3.org/1999/xlink" content-type="dwc:recordNumber" xlink:type="simple">300</named-content>; recordedBy: <named-content xmlns:xlink="http://www.w3.org/1999/xlink" content-type="dwc:recordedBy" xlink:type="simple">Sokoloff, Paul C.</named-content>; <bold>Taxon:</bold> scientificName: <named-content xmlns:xlink="http://www.w3.org/1999/xlink" content-type="dwc:scientificName" xlink:type="simple"><tp:taxon-name><tp:taxon-name-part taxon-name-part-type="genus">Bouteloua</tp:taxon-name-part> <tp:taxon-name-part taxon-name-part-type="species">barbata</tp:taxon-name-part> <tp:taxon-name-part taxon-name-part-type="authority">Lag.</tp:taxon-name-part> <tp:taxon-name-part taxon-name-part-type="infraspecific-rank">var.</tp:taxon-name-part> <tp:taxon-name-part taxon-name-part-type="variety">barbata</tp:taxon-name-part></tp:taxon-name></named-content>; kingdom: <named-content xmlns:xlink="http://www.w3.org/1999/xlink" content-type="dwc:kingdom" xlink:type="simple"><tp:taxon-name><tp:taxon-name-part taxon-name-part-type="kingdom">Plantae</tp:taxon-name-part></tp:taxon-name></named-content>; phylum: <named-content xmlns:xlink="http://www.w3.org/1999/xlink" content-type="dwc:phylum" xlink:type="simple"><tp:taxon-name><tp:taxon-name-part taxon-name-part-type="phylum">Angiosperms</tp:taxon-name-part></tp:taxon-name></named-content>; class: <named-content xmlns:xlink="http://www.w3.org/1999/xlink" content-type="dwc:class" xlink:type="simple"><tp:taxon-name><tp:taxon-name-part taxon-name-part-type="class">Monocots</tp:taxon-name-part></tp:taxon-name></named-content>; order: <named-content xmlns:xlink="http://www.w3.org/1999/xlink" content-type="dwc:order" xlink:type="simple"><tp:taxon-name><tp:taxon-name-part taxon-name-part-type="order">Poales</tp:taxon-name-part></tp:taxon-name></named-content>; family: <named-content xmlns:xlink="http://www.w3.org/1999/xlink" content-type="dwc:family" xlink:type="simple"><tp:taxon-name><tp:taxon-name-part taxon-name-part-type="family">Poaceae</tp:taxon-name-part></tp:taxon-name></named-content>; genus: <named-content xmlns:xlink="http://www.w3.org/1999/xlink" content-type="dwc:genus" xlink:type="simple"><tp:taxon-name><tp:taxon-name-part taxon-name-part-type="genus">Bouteloua</tp:taxon-name-part></tp:taxon-name></named-content>; specificEpithet: <named-content xmlns:xlink="http://www.w3.org/1999/xlink" content-type="dwc:specificEpithet" xlink:type="simple"><italic><tp:taxon-name><tp:taxon-name-part taxon-name-part-type="species">barbata</tp:taxon-name-part></tp:taxon-name></italic></named-content>; infraspecificEpithet: <named-content xmlns:xlink="http://www.w3.org/1999/xlink" content-type="dwc:infraspecificEpithet" xlink:type="simple"><italic><tp:taxon-name><tp:taxon-name-part taxon-name-part-type="variety">barbata</tp:taxon-name-part></tp:taxon-name></italic></named-content>; taxonRank: <named-content xmlns:xlink="http://www.w3.org/1999/xlink" content-type="dwc:taxonRank" xlink:type="simple">Variety</named-content>; scientificNameAuthorship: <named-content xmlns:xlink="http://www.w3.org/1999/xlink" content-type="dwc:scientificNameAuthorship" xlink:type="simple">Lag.</named-content>; <bold>Location:</bold> continent: <named-content xmlns:xlink="http://www.w3.org/1999/xlink" content-type="dwc:continent" xlink:type="simple">North America</named-content>; country: <named-content xmlns:xlink="http://www.w3.org/1999/xlink" content-type="dwc:country" xlink:type="simple">United States of America</named-content>; countryCode: <named-content xmlns:xlink="http://www.w3.org/1999/xlink" content-type="dwc:countryCode" xlink:type="simple">USA</named-content>; stateProvince: <named-content xmlns:xlink="http://www.w3.org/1999/xlink" content-type="dwc:stateProvince" xlink:type="simple">Utah</named-content>; county: <named-content xmlns:xlink="http://www.w3.org/1999/xlink" content-type="dwc:county" xlink:type="simple">Wayne County</named-content>; municipality: <named-content xmlns:xlink="http://www.w3.org/1999/xlink" content-type="dwc:municipality" xlink:type="simple">Hanksville</named-content>; locality: <named-content xmlns:xlink="http://www.w3.org/1999/xlink" content-type="dwc:locality" xlink:type="simple">Mars Desert Research Station</named-content>; verbatimLocality: <named-content xmlns:xlink="http://www.w3.org/1999/xlink" content-type="dwc:verbatimLocality" xlink:type="simple">Roadside along ATV trail 2 km northeast of Mars Desert Research Station</named-content>; verbatimElevation: <named-content xmlns:xlink="http://www.w3.org/1999/xlink" content-type="dwc:verbatimElevation" xlink:type="simple">1348 m</named-content>; verbatimLatitude: <named-content xmlns:xlink="http://www.w3.org/1999/xlink" content-type="dwc:verbatimLatitude" xlink:type="simple">38°24'53.8"N</named-content>; verbatimLongitude: <named-content xmlns:xlink="http://www.w3.org/1999/xlink" content-type="dwc:verbatimLongitude" xlink:type="simple">110°46'18"W</named-content>; coordinateUncertaintyInMeters: <named-content xmlns:xlink="http://www.w3.org/1999/xlink" content-type="dwc:coordinateUncertaintyInMeters" xlink:type="simple">50</named-content>; <bold>Identification:</bold> identifiedBy: <named-content xmlns:xlink="http://www.w3.org/1999/xlink" content-type="dwc:identifiedBy" xlink:type="simple">Saarela, Jeffery M.</named-content>; dateIdentified: <named-content xmlns:xlink="http://www.w3.org/1999/xlink" content-type="dwc:dateIdentified" xlink:type="simple">2015</named-content>; <bold>Event:</bold> verbatimEventDate: <named-content xmlns:xlink="http://www.w3.org/1999/xlink" content-type="dwc:verbatimEventDate" xlink:type="simple">November 23, 2014</named-content>; habitat: <named-content xmlns:xlink="http://www.w3.org/1999/xlink" content-type="dwc:habitat" xlink:type="simple">Dry sandy streambed, grass-dominated community</named-content>; <bold>Record Level:</bold> institutionID: <named-content xmlns:xlink="http://www.w3.org/1999/xlink" content-type="dwc:institutionID" xlink:type="simple">CMN</named-content>; collectionID: <named-content xmlns:xlink="http://www.w3.org/1999/xlink" content-type="dwc:collectionID" xlink:type="simple">CAN 607492</named-content>; collectionCode: <named-content xmlns:xlink="http://www.w3.org/1999/xlink" content-type="dwc:collectionCode" xlink:type="simple">CAN</named-content>; basisOfRecord: <named-content xmlns:xlink="http://www.w3.org/1999/xlink" content-type="dwc:basisOfRecord" xlink:type="simple">Preserved Specimen</named-content></p></list-item></list></tp:treatment-sec><tp:treatment-sec sec-type="Notes"><title>Notes</title><p>Though not previously reported in a survey of the nearby San Rafael Swell flora (<xref ref-type="bibr" rid="B1605197">Harris 1983</xref>​), this species was recorded for nearby Capitol Reef National Park (<xref ref-type="bibr" rid="B1914930">Fertig 2009</xref>). This species was collected once in an old, dried wash northeast of MDRS, and photographed in the vicinity of the Burpee Dinosaur quarry at the northern end of Cow Dung Road (Fig. <xref ref-type="fig" rid="F1891515">40</xref>). Varieties in <italic><tp:taxon-name><tp:taxon-name-part taxon-name-part-type="genus">B.</tp:taxon-name-part> <tp:taxon-name-part taxon-name-part-type="species">barbata</tp:taxon-name-part></tp:taxon-name></italic> are recognized by both <xref ref-type="bibr" rid="B1908963">Wipff (2005)</xref> and <xref ref-type="bibr" rid="B1602880">Welsh et al. 1993</xref>. The latter treatment asserts that all Utah plants to belong to var. <italic><tp:taxon-name><tp:taxon-name-part taxon-name-part-type="species">barbata</tp:taxon-name-part></tp:taxon-name></italic>.</p><p><bold>Supplemental File</bold>: CAN 607492 (Suppl. material <xref ref-type="supplementary-material" rid="S1986606">59</xref>).</p></tp:treatment-sec><tp:treatment-sec><!--Section generated to contain objects referenced in tp:taxon-treatment.--><fig id="F1891515" position="float" orientation="portrait"><label>Figure 40.</label><caption><p><tp:taxon-name><tp:taxon-name-part taxon-name-part-type="genus">Bouteloua</tp:taxon-name-part> <tp:taxon-name-part taxon-name-part-type="species">barbata</tp:taxon-name-part> <tp:taxon-name-part taxon-name-part-type="infraspecific-rank">var.</tp:taxon-name-part> <tp:taxon-name-part taxon-name-part-type="variety">barbata</tp:taxon-name-part></tp:taxon-name>. Habit. Vicinity of Mars Desert Research Station, Utah, September 19, 2015. Photo by P.C. Sokoloff.</p></caption><graphic xmlns:xlink="http://www.w3.org/1999/xlink" xlink:href="biodiversity_data_journal-4-e8176-g040.jpg" position="float" id="oo_57886.JPG" orientation="portrait" xlink:type="simple"/></fig><supplementary-material xmlns:xlink="http://www.w3.org/1999/xlink" id="S1986606" orientation="portrait" position="float" xlink:type="simple"><label>Supplementary material 59</label><caption><p>CAN 607492, <tp:taxon-name><tp:taxon-name-part taxon-name-part-type="genus">Bouteloua</tp:taxon-name-part></tp:taxon-name> <tp:taxon-name><tp:taxon-name-part taxon-name-part-type="species">barbata</tp:taxon-name-part></tp:taxon-name> var. <tp:taxon-name><tp:taxon-name-part taxon-name-part-type="species">barbata</tp:taxon-name-part></tp:taxon-name> (Sokoloff 300)</p></caption><p>Data type: image</p><p>File: oo_60837.jpg</p><media xlink:href="biodiversity_data_journal-4-e8176-s059.jpg" mimetype="jpg file" mime-subtype="jpg" position="float" orientation="portrait" xlink:type="simple"/><attrib specific-use="authors">PC Sokoloff</attrib></supplementary-material></tp:treatment-sec><ref-list><ref id="B1605197"><element-citation xmlns:xlink="http://www.w3.org/1999/xlink" publication-type="article" xlink:type="simple"><person-group person-group-type="author"><name name-style="western"><surname>Harris</surname><given-names>JG</given-names></name></person-group><year>1983</year><article-title>A vascular flora of the San Rafael Swell, Utah</article-title><source>Great Basin Naturalist</source><volume>43</volume><issue>1</issue><fpage>79</fpage><lpage>87</lpage></element-citation></ref><ref id="B1914930"><element-citation xmlns:xlink="http://www.w3.org/1999/xlink" publication-type="book" xlink:type="simple"><person-group person-group-type="author"><name name-style="western"><surname>Fertig</surname><given-names>W</given-names></name></person-group><year>2009</year><source>Annotated checklist of vascular flora: Capitol Reef National Park. Natural Resource Technical Report NPS/NCPN/NRTR–2009/154.</source><publisher-name>National Park Service</publisher-name><publisher-loc>Fort Collins, Colorado</publisher-loc><size units="page">186</size></element-citation></ref><ref id="B1908963"><element-citation xmlns:xlink="http://www.w3.org/1999/xlink" publication-type="chapter" xlink:type="simple"><person-group person-group-type="author"><name name-style="western"><surname>Wipff</surname><given-names>JK</given-names></name></person-group><year>2005</year><chapter-title><italic><tp:taxon-name>
                <tp:taxon-name-part taxon-name-part-type="genus">Bouteloua</tp:taxon-name-part>
              </tp:taxon-name></italic></chapter-title><person-group person-group-type="editor"><name name-style="western"><surname>Barkworth</surname><given-names>ME</given-names></name><name name-style="western"><surname>Capels</surname><given-names>KM</given-names></name><name name-style="western"><surname>Long</surname><given-names>S</given-names></name><name name-style="western"><surname>Piep</surname><given-names>MB</given-names></name></person-group><source>Flora of North America North of Mexico</source><volume>Vol. 25</volume><publisher-loc>New York and Oxford</publisher-loc><uri xlink:type="simple">http://herbarium.usu.edu/webmanual/</uri></element-citation></ref><ref id="B1602880"><element-citation xmlns:xlink="http://www.w3.org/1999/xlink" publication-type="book" xlink:type="simple"><person-group person-group-type="author"><name name-style="western"><surname>Welsh</surname><given-names>S. L.</given-names></name><name name-style="western"><surname>Atwood</surname><given-names>N. D.</given-names></name><name name-style="western"><surname>Goodrich</surname><given-names>S.</given-names></name><name name-style="western"><surname>Higgins</surname><given-names>L. C.</given-names></name></person-group><year>1993</year><source>A Utah Flora</source><publisher-name>Print Services, Brigham Young University</publisher-name><publisher-loc>Provo</publisher-loc><size units="page">912</size></element-citation></ref></ref-list></tp:taxon-treatment>
