# Supplementary material for: The "Martian" flora: new collections of vascular plants, lichens, fungi, algae, and cyanobacteria from the Mars Desert Research Station, Utah
Source: Biodivers Data J. 2016 Jun 9;(4):e8176. doi: 10.3897/BDJ.4.e8176 (PMC4911540; doi:10.3897/BDJ.4.e8176)
Supplement: XML Treatment for Eriogonum shockleyi [file BDJ.4.e8176-treatment81.xml]

<!DOCTYPE tp:taxon-treatment
  PUBLIC "-//TaxonX//DTD Taxonomic Treatment Publishing DTD v0 20100105//EN" "tax-treatment-NSO.dtd">
<tp:taxon-treatment xmlns:tp="http://www.plazi.org/taxpub"><tp:treatment-meta><mixed-citation publication-type="journal"><person-group><name><surname>Sokoloff</surname><given-names>Paul C.</given-names></name><name><surname>Freebury</surname><given-names>Colin E.</given-names></name><name><surname>Hamilton</surname><given-names>Paul B.</given-names></name><name><surname>Saarela</surname><given-names>Jeffery M.</given-names></name></person-group><article-title>The "Martian" flora: new collections of vascular plants, lichens, fungi, algae, and cyanobacteria from the Mars Desert Research Station, Utah</article-title><source>Biodivers Data J</source><day>09</day><month>6</month><year>2016</year><volume>2016</volume><issue>4</issue><pub-id pub-id-type="doi">10.3897/BDJ.4.e8176</pub-id></mixed-citation></tp:treatment-meta><tp:nomenclature><tp:taxon-name><tp:taxon-name-part taxon-name-part-type="genus">Eriogonum</tp:taxon-name-part> <tp:taxon-name-part taxon-name-part-type="species">shockleyi</tp:taxon-name-part></tp:taxon-name><tp:taxon-authority>S. Watson</tp:taxon-authority></tp:nomenclature><tp:treatment-sec sec-type="materials"><title>Materials</title><list list-type="alpha-lower" list-content="occurrences"><list-item><p><bold>Type status:</bold> <named-content xmlns:xlink="http://www.w3.org/1999/xlink" content-type="dwc:typeStatus" xlink:type="simple">Other material</named-content>. <bold>Occurrence:</bold> recordNumber: <named-content xmlns:xlink="http://www.w3.org/1999/xlink" content-type="dwc:recordNumber" xlink:type="simple">315</named-content>; recordedBy: <named-content xmlns:xlink="http://www.w3.org/1999/xlink" content-type="dwc:recordedBy" xlink:type="simple">Sokoloff, Paul C.</named-content>; preparations: <named-content xmlns:xlink="http://www.w3.org/1999/xlink" content-type="dwc:preparations" xlink:type="simple">Silica gel collection</named-content>; <bold>Taxon:</bold> scientificName: <named-content xmlns:xlink="http://www.w3.org/1999/xlink" content-type="dwc:scientificName" xlink:type="simple"><italic><tp:taxon-name><tp:taxon-name-part taxon-name-part-type="genus">Eriogonum</tp:taxon-name-part> <tp:taxon-name-part taxon-name-part-type="species">shockleyi</tp:taxon-name-part></tp:taxon-name></italic> S. Watson</named-content>; kingdom: <named-content xmlns:xlink="http://www.w3.org/1999/xlink" content-type="dwc:kingdom" xlink:type="simple"><tp:taxon-name><tp:taxon-name-part taxon-name-part-type="kingdom">Plantae</tp:taxon-name-part></tp:taxon-name></named-content>; phylum: <named-content xmlns:xlink="http://www.w3.org/1999/xlink" content-type="dwc:phylum" xlink:type="simple"><tp:taxon-name><tp:taxon-name-part taxon-name-part-type="phylum">Angiosperms</tp:taxon-name-part></tp:taxon-name></named-content>; class: <named-content xmlns:xlink="http://www.w3.org/1999/xlink" content-type="dwc:class" xlink:type="simple"><tp:taxon-name><tp:taxon-name-part taxon-name-part-type="class">Eudicots</tp:taxon-name-part></tp:taxon-name></named-content>; order: <named-content xmlns:xlink="http://www.w3.org/1999/xlink" content-type="dwc:order" xlink:type="simple"><tp:taxon-name><tp:taxon-name-part taxon-name-part-type="order">Caryophyllales</tp:taxon-name-part></tp:taxon-name></named-content>; family: <named-content xmlns:xlink="http://www.w3.org/1999/xlink" content-type="dwc:family" xlink:type="simple"><tp:taxon-name><tp:taxon-name-part taxon-name-part-type="family">Polygonaceae</tp:taxon-name-part></tp:taxon-name></named-content>; genus: <named-content xmlns:xlink="http://www.w3.org/1999/xlink" content-type="dwc:genus" xlink:type="simple"><tp:taxon-name><tp:taxon-name-part taxon-name-part-type="genus">Eriogonum</tp:taxon-name-part></tp:taxon-name></named-content>; specificEpithet: <named-content xmlns:xlink="http://www.w3.org/1999/xlink" content-type="dwc:specificEpithet" xlink:type="simple"><italic><tp:taxon-name><tp:taxon-name-part taxon-name-part-type="species">shockleyi</tp:taxon-name-part></tp:taxon-name></italic></named-content>; taxonRank: <named-content xmlns:xlink="http://www.w3.org/1999/xlink" content-type="dwc:taxonRank" xlink:type="simple">Species</named-content>; scientificNameAuthorship: <named-content xmlns:xlink="http://www.w3.org/1999/xlink" content-type="dwc:scientificNameAuthorship" xlink:type="simple">S. Watson</named-content>; <bold>Location:</bold> continent: <named-content xmlns:xlink="http://www.w3.org/1999/xlink" content-type="dwc:continent" xlink:type="simple">North America</named-content>; country: <named-content xmlns:xlink="http://www.w3.org/1999/xlink" content-type="dwc:country" xlink:type="simple">United States of America</named-content>; countryCode: <named-content xmlns:xlink="http://www.w3.org/1999/xlink" content-type="dwc:countryCode" xlink:type="simple">USA</named-content>; stateProvince: <named-content xmlns:xlink="http://www.w3.org/1999/xlink" content-type="dwc:stateProvince" xlink:type="simple">Utah</named-content>; county: <named-content xmlns:xlink="http://www.w3.org/1999/xlink" content-type="dwc:county" xlink:type="simple">Wayne County</named-content>; municipality: <named-content xmlns:xlink="http://www.w3.org/1999/xlink" content-type="dwc:municipality" xlink:type="simple">Hanksville</named-content>; locality: <named-content xmlns:xlink="http://www.w3.org/1999/xlink" content-type="dwc:locality" xlink:type="simple">Mars Desert Research Station</named-content>; verbatimLocality: <named-content xmlns:xlink="http://www.w3.org/1999/xlink" content-type="dwc:verbatimLocality" xlink:type="simple">Sandstone plateau immediately southwest of Mars Desert Research Station, alongside ATV trail</named-content>; verbatimElevation: <named-content xmlns:xlink="http://www.w3.org/1999/xlink" content-type="dwc:verbatimElevation" xlink:type="simple">1412 m</named-content>; verbatimLatitude: <named-content xmlns:xlink="http://www.w3.org/1999/xlink" content-type="dwc:verbatimLatitude" xlink:type="simple">38°24'22.4"N</named-content>; verbatimLongitude: <named-content xmlns:xlink="http://www.w3.org/1999/xlink" content-type="dwc:verbatimLongitude" xlink:type="simple">110°47'40.3"W</named-content>; coordinateUncertaintyInMeters: <named-content xmlns:xlink="http://www.w3.org/1999/xlink" content-type="dwc:coordinateUncertaintyInMeters" xlink:type="simple">50</named-content>; <bold>Identification:</bold> identifiedBy: <named-content xmlns:xlink="http://www.w3.org/1999/xlink" content-type="dwc:identifiedBy" xlink:type="simple">Sokoloff, Paul C.</named-content>; dateIdentified: <named-content xmlns:xlink="http://www.w3.org/1999/xlink" content-type="dwc:dateIdentified" xlink:type="simple">2015</named-content>; <bold>Event:</bold> verbatimEventDate: <named-content xmlns:xlink="http://www.w3.org/1999/xlink" content-type="dwc:verbatimEventDate" xlink:type="simple">November 24, 2014</named-content>; habitat: <named-content xmlns:xlink="http://www.w3.org/1999/xlink" content-type="dwc:habitat" xlink:type="simple">Dry conglomerate sandstone</named-content>; <bold>Record Level:</bold> institutionID: <named-content xmlns:xlink="http://www.w3.org/1999/xlink" content-type="dwc:institutionID" xlink:type="simple">CMN</named-content>; collectionID: <named-content xmlns:xlink="http://www.w3.org/1999/xlink" content-type="dwc:collectionID" xlink:type="simple">CAN 607502</named-content>; collectionCode: <named-content xmlns:xlink="http://www.w3.org/1999/xlink" content-type="dwc:collectionCode" xlink:type="simple">CAN, UTC</named-content>; basisOfRecord: <named-content xmlns:xlink="http://www.w3.org/1999/xlink" content-type="dwc:basisOfRecord" xlink:type="simple">Preserved Specimen</named-content></p></list-item></list></tp:treatment-sec><tp:treatment-sec sec-type="Notes"><title>Notes</title><p>This prostrate plant was encountered on the plateau immediately southwest of MDRS (Fig. <xref ref-type="fig" rid="F1601186">45</xref>). This species was previously recorded for the nearby San Rafael Swell as <tp:taxon-name><tp:taxon-name-part taxon-name-part-type="genus">Eriogonum</tp:taxon-name-part> <tp:taxon-name-part taxon-name-part-type="species">shockleyi</tp:taxon-name-part> <tp:taxon-name-part taxon-name-part-type="infraspecific-rank">var.</tp:taxon-name-part> <tp:taxon-name-part taxon-name-part-type="variety">longilobum</tp:taxon-name-part></tp:taxon-name> (M.E. Jones) S. Stokes (<xref ref-type="bibr" rid="B1605197">Harris 1983</xref>), though varieties are not recognized in later treatments (<xref ref-type="bibr" rid="B1602880">Welsh et al. 1993</xref>, <xref ref-type="bibr" rid="B1603024">Reveal 2005</xref>).</p><p><bold>Supplemental File</bold>: CAN 607502 (Suppl. material <xref ref-type="supplementary-material" rid="S1986615">68</xref>).</p></tp:treatment-sec><tp:treatment-sec><!--Section generated to contain objects referenced in tp:taxon-treatment.--><fig id="F1601186" position="float" orientation="portrait"><label>Figure 45.</label><caption><p><italic><tp:taxon-name><tp:taxon-name-part taxon-name-part-type="genus">Eriogonum</tp:taxon-name-part> <tp:taxon-name-part taxon-name-part-type="species">shockleyi</tp:taxon-name-part></tp:taxon-name></italic> (<italic>Sokoloff 315</italic>). Habit. Photo by P.C. Sokoloff.</p></caption><graphic xmlns:xlink="http://www.w3.org/1999/xlink" xlink:href="biodiversity_data_journal-4-e8176-g045.jpg" position="float" id="oo_43797.JPG" orientation="portrait" xlink:type="simple"/></fig><supplementary-material xmlns:xlink="http://www.w3.org/1999/xlink" id="S1986615" orientation="portrait" position="float" xlink:type="simple"><label>Supplementary material 68</label><caption><p>CAN 607502, <tp:taxon-name><tp:taxon-name-part taxon-name-part-type="genus">Eriogonum</tp:taxon-name-part> <tp:taxon-name-part taxon-name-part-type="species">shockleyi</tp:taxon-name-part></tp:taxon-name> (Sokoloff 315)</p></caption><p>Data type: image</p><p>File: oo_60846.jpg</p><media xlink:href="biodiversity_data_journal-4-e8176-s068.jpg" mimetype="jpg file" mime-subtype="jpg" position="float" orientation="portrait" xlink:type="simple"/><attrib specific-use="authors">PC Sokoloff</attrib></supplementary-material></tp:treatment-sec><ref-list><ref id="B1605197"><element-citation xmlns:xlink="http://www.w3.org/1999/xlink" publication-type="article" xlink:type="simple"><person-group person-group-type="author"><name name-style="western"><surname>Harris</surname><given-names>JG</given-names></name></person-group><year>1983</year><article-title>A vascular flora of the San Rafael Swell, Utah</article-title><source>Great Basin Naturalist</source><volume>43</volume><issue>1</issue><fpage>79</fpage><lpage>87</lpage></element-citation></ref><ref id="B1602880"><element-citation xmlns:xlink="http://www.w3.org/1999/xlink" publication-type="book" xlink:type="simple"><person-group person-group-type="author"><name name-style="western"><surname>Welsh</surname><given-names>S. L.</given-names></name><name name-style="western"><surname>Atwood</surname><given-names>N. D.</given-names></name><name name-style="western"><surname>Goodrich</surname><given-names>S.</given-names></name><name name-style="western"><surname>Higgins</surname><given-names>L. C.</given-names></name></person-group><year>1993</year><source>A Utah Flora</source><publisher-name>Print Services, Brigham Young University</publisher-name><publisher-loc>Provo</publisher-loc><size units="page">912</size></element-citation></ref><ref id="B1603024"><element-citation xmlns:xlink="http://www.w3.org/1999/xlink" publication-type="chapter" xlink:type="simple"><person-group person-group-type="author"><name name-style="western"><surname>Reveal</surname><given-names>JL</given-names></name></person-group><year>2005</year><chapter-title><italic><tp:taxon-name>
                <tp:taxon-name-part taxon-name-part-type="genus">Eriogonum</tp:taxon-name-part>
              </tp:taxon-name></italic></chapter-title><person-group person-group-type="editor"><name name-style="western"><surname>Flora of North America Editorial Committee</surname><given-names>eds.</given-names></name></person-group><source>Flora of North America North of Mexico</source><volume>Vol. 5</volume><publisher-loc>New York and Oxford</publisher-loc><uri xlink:type="simple">http://www.efloras.org/florataxon.aspx?flora_id=1&amp;taxon_id=112045</uri></element-citation></ref></ref-list></tp:taxon-treatment>
